# Supplementary material for: Novel 4-Azapregnene Derivatives as Potential Anticancer Agents: Synthesis, Antiproliferative Activity and Molecular Docking Studies
Source: Molecules. 2022 Sep 19;27(18):6126. doi: 10.3390/molecules27186126 (PMC9501232; doi:10.3390/molecules27186126)
Supplement: Supplementary file 1 [file molecules-27-06126-s001.zip]

Archive with 1 entries (1 files):
- molecules-1908933-SI.pdf
